# Supplementary material for: Engineering the hyperthermophilic archaeon Pyrococcus furiosus for 1-propanol production
Source: Appl Environ Microbiol. 2025 Apr 7;91(5):e00471-25. doi: 10.1128/aem.00471-25 (PMC12094016; doi:10.1128/aem.00471-25)
Supplement: Data File S1 — Maximum propanol yields predicted by the PROP model when individual reactions were constrained based on the median of randomly sampled flux distributions. [file aem.00471-25-s0001.xlsx]

## Sheet: Sheet1
reaction	name	median_flux	max_propanol
AOR_Propionate	Propionaldehyde:ferredoxin oxidoreductase	0.397936	0.397936
AdhA_Propanol	NADP-dependent propanol dehydrogenase	0.397936	0.397936
TP_propanol	Propanol diffusion	0.397936	0.397936
hco3	non-enzymatic reaction of CO2 to HCO3-	1.17875	1.00836
R00920	Propanoate:CoA ligase (ADP-forming)	1.02414	1.02414
R00742	acetyl-CoA:carbon-dioxide ligase (ADP-forming)	1.03388	1.03388
R09286	3-hydroxypropionyl-CoA synthase	1.03388	1.03388
R00919	acrylyl-CoA reductase (NADPH)	1.03388	1.03388
R01608_kz	3-hydroxypropanoate:NADP+ oxidoreductase	1.03388	1.03388
R03045	3-hydroxypropionyl-CoA dehydratase	1.03388	1.03388
R00740	3-oxopropanoate:NADP+ oxidoreductase (CoA-malonylating)	1.03388	1.03388
R00004	diphosphate phosphohydrolase	2.6978	1.44052
atps	Archaeal-type sodium-drive ATP synthase (A0A1 ATP synthase)	7.56972	3.74534
R01196	Pyruvate ferredoxin oxidoreductase (POR)	17.9067	3.88939
mbh	membrane bound hydrogenase	29.3584	3.88939
TP_H2O	Non-enzymatic H2O transporter	-5.95129	4.1775
TP_ace	Non-enzymatic acetate transporter	6.29562	4.4656
R00200	Pyruvate kinase (PYK)	23.9825	4.4656
ACS_monitor	Total ACS_acetate flux (R00229 + R00229_DASH_G)	15.6562	4.4656
R00658	Enolase	-25.0176	4.60965
TP_H2	Non-enzymatic H2 transporter	11.6135	4.60965
R01518	2,3-bisphosphoglycerate-independent phosphoglycerate mutase (PGM)	-25.0176	4.60965
R00746	Ethanol:NADP+ oxidoreductase	9.40917	4.7537
R01015	Triosephosphate isomerase (TIM)	-7.83931	4.7537
R01070	Fructose-bisphosphate aldolase (FBA)	-7.85169	4.7537
TP_ETOH	Non-enzymatic ethanol transporter	9.40917	4.7537
R00258	Alanine aminotransferase (AlaAT)	-2.30739	4.7537
R05805	ADP-dependent phosphofructokinase (PFK)	7.8841	4.7537
R07159	Glyceraldehyde-3-phosphate:ferredoxin oxidoreductase (GAPOR)	15.7083	4.7537
AOR_acetaldehyde	Aldehyde ferredoxin oxidoreductase (AOR)	9.37088	4.7537
ala_monitor	Total alanine export (ala_DASH_t minus alaAGCS)	2.2606	4.7537
R00248	L-Glutamate:NADP+ oxidoreductase (deaminating)	0.868008	4.7537
R01056	D-ribose-5-phosphate aldose-ketose-isomerase	-5.0017	4.89775
R05338	3-Hexulose-6-phosphate synthase (HPS)	-5.00171	4.89775
R04440	(R)-2,3-Dihydroxy-3-methylbutanoate:NADP+ oxidoreductase (isomerizing)	-1.76458	4.89775
R04441	(R)-2,3-Dihydroxy-3-methylbutanoate hydro-lyase	1.76458	4.89775
TP_propionate	Propionate diffusion	0.625963	4.89775
R00024	Ribulose 1,5-bisphosphate carboxylase (RubisCO), type III	4.80554	4.89775
R01226	Ketopantoate hydroxymethyltransferase (KPHMT)	-4.93777	4.89775
R05768	Mannosyl-3-phosphoglycerate synthase (MPGS)	0.288673	4.89775
sink_MG		0.288673	4.89775
R01819_zws	D-mannose-6-phosphate aldose-ketose-isomerase, Phosphomannose isomerase (PMI)	-0.288673	4.89775
R01216	2-dehydropantoate formaldehyde-lyase (3-methyl-2-oxobutanoate-forming)	-4.93779	4.89775
R05071	(S)-2-Acetolactate methylmutase	1.76458	4.89775
R09780_zws	D-arabino-hex-3-ulose-6-phosphate isomerase, 6-phospho-3-hexuloisomerase (PHI)	-5.00171	4.89775
R05790	Mannosyl-3-phosphoglycerate phosphatase (MPGP)	0.288673	4.89775
R00226	pyruvate:pyruvate acetaldehydetransferase (decarboxylating)	1.86299	4.89775
R01818	D-mannose 6-phosphate 1,6-phosphomutase	0.288673	4.89775
TP_CO2	Non-enzymatic CO2 transporter	15.8565	4.89775
R10555	Ribose 1,5-bisphosphate isomerase (R15P isomerase)	4.80554	4.89775
R00885	GTP:alpha-D-mannose-1-phosphate guanylyltransferase	0.288673	4.89775
R05804	ADP-dependent glucokinase (GLK)	13.3078	5.04181
R07160_H	3-methyl-2-oxobutanoate:ferredoxin oxidoreductase (VOR)	1.41744	5.04181
gly_DASH_t	Small neutral amino acid transporter, SnatA (Glycine)	4.42794	5.04181
TP_C02632	Isobutyrate/2-Methylpropanoate diffusion	1.41744	5.04181
R11535	ADP-dependent ribose-1-phosphate 5-kinase (R1P kinase)	4.7331	5.04181
R01057	D-Ribose 1,5-phosphomutase	-4.7331	5.04181
R02740_zws	Glucose-6-phosphate isomerase (PGI)	13.2359	5.04181
EPS_sink		0.538343	5.04181
R01221	glycine synthase	-4.67456	5.04181
TP_NH3	Non-enzymatic NH3 transporter	0.0953546	5.18586
R00700	Soluble hydrogenase II (SHII)	3.86455	5.18586
R00709	NAD-isocitrate dehydrogenase	0.589339	5.32991
R00351	Citrate synthase (CS)	-0.589339	5.32991
acs3	ADP-dependent isobutyrate CoA synthetase (ACS1-A, ACS5-A)	0.740776	5.32991
R01213	2-Isopropylmalate synthase (LeuA)	0.291208	5.32991
R04001	3-Isopropylmalate hydrolyase (LeuD)	-0.291208	5.32991
acs3G	GDP-dependent isobutyrate CoA synthetase (ACS1-G, ACS5-G)	0.687691	5.32991
TP_suc	succinate diffusion	0.401924	5.32991
TP_NH4	Non-enzymatic NH4 transporter	-4.1799	5.32991
R01900	Isocitrate synthase (Aconitase)	0.589339	5.32991
AOR_Isovaleraldehyde	Aldehyde ferredoxin oxidoreductase (AOR)	0.219816	5.32991
nh4	Ionization of NH4+	4.11251	5.32991
R01325	Citrate hydrolyase (Aconitase)	0.589339	5.32991
R08566_H	4-methyl-2-oxopentanoate:ferredoxin oxidoreductase (VOR)	0.219816	5.32991
R04426	(2R,3S)-3-isopropylmalate:NAD+ oxidoreductase	0.291208	5.32991
R03968	2-Isopropylmalate hydrolyase (LeuC)	0.291208	5.32991
R00431	Archaeal GTP-dependent phosphoenolpyruvate carboxykinase (PCK)	-0.860787	5.32991
R01652	Spontaneous 4-methyl-2-oxopentanoate carboxylation	0.291208	5.32991
R07181	Soluble hydrogenase I (SHI)	13.9468	5.32991
TP_iaa	Non-enzymatic Isoamyl Alcohol diffusion	0.219816	5.32991
vitamin_convert	1X vitamin solution, Lipscomb 2011	0.831215	5.47396
cysAT	L-Cysteine:2-oxoglutarate aminotransferase (BcAT)	4.08004	5.47396
R02946_yz	Pfu_AdhC/Pfu_AdhD	0.0205529	5.47396
R00985	Anthranilate synthase (AS), Ammonia depedent	0.0089171	5.47396
R01054	ADP-ribose pyrophosphatase (ADPR-PPase)	0.0081731	5.47396
R09669	CTP inositol-1-phosphate cytidylyltransferase (IPCT)	0.0199879	5.47396
R00573	UTP:L-glutamine amido-ligase (ADP-forming)	0.0018386	5.47396
AOR_formaldehyde	Formate ferredoxin oxidoreductase (FOR)	-0.0637491	5.47396
R00345	Archaeal phosphoenolpyruvate carboxylases	0.028794	5.47396
R01859	propanoyl-CoA:carbon-dioxide ligase (ADP-forming)	0.0085511	5.47396
R05680	sn-glycerol-1-phosphate:NADP 2-oxidoreductase	0.0066596	5.47396
R01513	Phosphoglycerate dehydrogenase (SerA)	0.0217553	5.47396
cellobioseABC	Cellobiose transport via ABC system (CbtABCDF)	6.91742	5.47396
R02340	Tryptophan synthase alpha subunit (TrpA)	0.0158971	5.47396
R00575	HCO3-:L-glutamine amido-ligase (ADP-forming, carbamate-phosphorylating)	0.0145752	5.47396
R03083	3-Dehydroquinate synthase type II (DHQS)	0.0801507	5.47396
R04173	3-Phosphoserine:2-oxoglutarate aminotransferase (SerC)	-0.0217553	5.47396
R07324	Inositol-1-phosphate synthase (IPS)	0.0412609	5.47396
R01231	Guanosine 5'-monophosphate synthetase (GMPS)	0.0018205	5.47396
R01714	Chorismate synthase (CS)	0.0801507	5.47396
R01137	ATP:dADP phosphotransferase	0.0024497	5.47396
R03066	2-amino-4-hydroxy-6-hydroxymethyl-7,8-dihydropteridine:4-aminobenzoate 2-amino-4-hydroxydihydropteridine-6-methenyltransferase	1.48e-05	5.47396
R02326	ATP:dCDP phosphotransferase	0.0006713	5.47396
rft	Riboflavin transport	4.8e-06	5.47396
RXN_DASH_11880	Inositol-1-monophosphatase (IMP)	0.0199879	5.47396
R03459	2,5-Diamino-6-hydroxy-4-(5-phosphoribosylamino)-pyrimidine 2-aminohydrolase	2.6e-06	5.47396
R03509	Phosphoribosyl anthranilate isomerase (PRAI)	0.0158971	5.47396
R04780_zws	Thermophile-specific fructose-1,6-bisphosphatase (FBPase)	0.024306	5.47396
acs4G	GDP-dependent Isovalerate:CoA synthetase (ACS2-G, ACS3-G, ACS5-G)	0.0952812	5.47396
R03005	Nicotinic acid/Nicotinamide mononucleotide adenylyltransferase (NaMNAT)	0.0084957	5.47396
R00289	UTP:alpha-D-glucose-1-phosphate uridylyltransferase	0.101587	5.47396
R00617	ATP:thiamin-phosphate phosphotransferase	0.0246254	5.47396
R00425	GTP 7,8-8,9-dihydrolase (diphosphate-forming)	2.6e-06	5.47396
TP_Cys	Cystein transporter	-4.10182	5.47396
R04509	ATP:4-amino-2-methyl-5-phosphomethylpyrimidine phosphotransferase	0.0074722	5.47396
R02413	Shikimate 5-dehydrogenase (SDH)	-0.0801507	5.47396
R00104	ATP:NAD+ 2-phosphotransferase	0.0033948	5.47396
R00833	(R)-Methylmalonyl-CoA CoA-carbonylmutase	0.0085511	5.47396
TP_C07086	Phenylacetic acid diffusion	0.0035039	5.47396
R02135	thiamin monophosphate phosphohydrolase	0.0074392	5.47396
R00292_zws	UDP-glucose:glycogen 4-alpha-D-glucosyltransferase	0.0252858	5.47396
R02112_zws	Alpha-amylase	0.0022034	5.47396
R00190	AMP:diphosphate phospho-D-ribosyltransferase	-0.0454663	5.47396
R07161_H	3-(indol-3-yl)pyruvate ferredoxin oxidoreductase (IOR)	0.0074075	5.47396
R00306	Cellobiose glucohydrolase, Thermostable beta-1,4 bond endoglucanase (EglA) or GH family 1 beta-glucosidase (BGL)	6.91742	5.47396
R01230	Guanosine 5'-monophosphate synthetase, unit of ATP pyrophosphatase (GMPS-ATPPase)	0.0178244	5.47396
R02412	Archaeal shikimate kinase (SHK Kinase)	0.0801507	5.47396
PiT1	Inorganic phosphate transporter	0.169373	5.47396
Adh_iaa_nad	alcohol dehydrogenase (Isoamyl Alcohol)	0.101238	5.47396
R02016	NADPH:oxidized-thioredoxin oxidoreductase (TrxR)	0.008208	5.47396
R01826	3-deoxy-D-arabino-heptulosonate 7-phosphate synthase (DAH7PS)	0.0801507	5.47396
R00578	L-aspartate:L-glutamine amido-ligase (AMP-forming)	0.0325125	5.47396
R10711	nudix hydrolase (no gene)	-9.17e-05	5.47396
R01830_zws	beta-D-Fructose 6-phosphate:D-glyceraldehyde-3-phosphate glycolaldehyde transferase, Transketolase (TK)	0.0801507	5.47396
R01771	ATP:L-homoserine O-phosphotransferase	0.0810156	5.47396
R01466	O-phospho-L-homoserine phosphate-lyase	0.0633203	5.47396
nadtd	Thermal degradation of NAD+	0.0035458	5.47396
R00405	ADP-depedent Succinate:CoA synthetase (ACS3-A)	0.248642	5.47396
R01555_zws	Maltodextrin phosphorylase (MalP)	0.0088137	5.47396
ala_DASH_t	small neutral amino acid transporter, SnatA (Alanine)	2.45796	5.47396
R00571	UTP:ammonia ligase (ADP-forming)	0.0160844	5.47396
R01073	Anthranilate phosphoribosyltransferase (AnPRT)	-0.0158971	5.47396
TP_urea	non-enzymatic urea transporter	0.0086593	5.47396
R00182	AMP phosphoribohydrolase	0.0131423	5.47396
Thi4	Thiamine thiazole synthase	-9.17e-05	5.47396
R01857	ATP:dGDP phosphotransferase	0.0015041	5.47396
R01773	L-Homoserine dehydrogenase, NADP (HseDH)	-0.0810156	5.47396
R00674	Tryptophan synthase beta subunit (TrpB)	0.0158971	5.47396
R00480	Aspartate kinase (AspK)	0.0810501	5.47396
R07281	D-ribulose 5-phosphate formate-lyase (L-3,4-dihydroxybutan-2-one 4-phosphate-forming)	5.1e-06	5.47396
alaAGCS	Alanine symporter via AGCS	0.196308	5.47396
TP_C00954	Indole-3-acetate diffusion	0.0074075	5.47396
R01373	Monofunctional and thermalstable prephenate dehydratase (PDT)	0.0345639	5.47396
acetoin_prod	Spontaneous Acetoin production from acetolactate	0.0901177	5.47396
R01954	L-Citrulline:L-aspartate ligase (AMP-forming)	0.0462661	5.47396
R00684	L-Tryptophan:2-oxoglutarate aminotransferase (AroAT)	0.0074075	5.47396
R00253	L-Glutamate:ammonia ligase (ADP-forming)	0.173196	5.47396
R01082	Fumarate (FumAB)	-0.134908	5.47396
R03471	ATP:4-amino-5-hydroxymethyl-2-methylpyrimidine 5-phosphotransferase	0.0075447	5.47396
R08639	alpha-D-glucose 1,6-phosphomutase	-0.0276659	5.47396
nadptd	Thermal degradation of NADP+	0.0033211	5.47396
TP_H2S	Non-enzymatic H2S transporter	1.42e-05	5.47396
thr_DASH_t	small neutral amino acid transporter, SnatA (Alanine)	0.011127	5.47396
R09670	CDP-inositol:inositol-1-phosphate transferase (PIPS)	0.0199879	5.47396
PstABCS	Phosphate ABC transporter	0.018916	5.47396
R00485	L-Asparagine amidohydrolase	0.0080314	5.47396
R01086	2-(Nomega-L-arginino)succinate arginine-lyase (fumarate-forming)	0.0462661	5.47396
TP_acetoin	acetoin diffusion	0.069514	5.47396
ser_DASH_t	small neutral amino acid transporter, SnatA (Alanine)	0.146811	5.47396
R01641	sedoheptulose-7-phosphate:D-glyceraldehyde-3-phosphate glycolaldehyde transferase, Transketolase (TK)	-0.0801507	5.47396
acs4	ADP-dependent Isovalerate:CoA synthetase (ACS2-A, ACS5-A)	0.124715	5.47396
R00615	Thiamin diphosphate phosphohydrolase	0.0245925	5.47396
acs6	ADP-dependent Phenylacetate:CoA synthetase (ACS2-A, ACS5-A)	0.0035039	5.47396
R04457	5-amino-6-(D-ribitylamino)uracil butanedionetransferase	5.1e-06	5.47396
thiABC	Thiamin transport via ABC system	0.0001247	5.47396
R11636	CTP:formate 2-oxidoreductase	0.0018009	5.47396
R00150	ATP:carbamate phosphotransferase	0.0691884	5.47396
R09280	succinyl-CoA reductase	-0.156121	5.47396
R02291	L-Aspartate-4-semialdehyde:NADP+ oxidoreductase (phosphorylating)	-0.0810501	5.47396
acs8G	GDP-denpendent Indolylacetate:CoA synthetase (ACS2-G, ACS4-G)	0.0031161	5.47396
R01268	Nicotinamide deamidase (Nm deamidase)	0.0080832	5.47396
R01197	2-oxoglutarate:ferredoxin oxidoreductases (OGOR)	-0.192399	5.47396
R11633	GTP:formate 2-oxidoreductase	0.0009675	5.47396
R03223_H	2-methyl-4-amino-5-hydroxymethylpyrimidine-diphosphate:4-methyl-5-(2-phosphoethyl)-thiazole 2-methyl-4-aminopyridine-5-methenyltransferase	0.0075447	5.47396
R02765	Methylmalonyl-CoA epimerase	-0.0085511	5.47396
R00189	NAD synthetase	0.0084957	5.47396
R02024	2-Deoxycytidine diphosphate:oxidized-thioredoxin 2-oxidoreductase	0.0042605	5.47396
R00966	UMP:diphosphate phospho-alpha-D-ribosyltransferase	-0.0254231	5.47396
TP_C03044	2,3-Butanediol diffusion	0.0205529	5.47396
R02133	Thiamin hydrolase	0.0075447	5.47396
R01648	4-aminobutanoate:omega-aminotransferase (GABA-AT)	0.156121	5.47396
R03508	Indoleglycerol phosphate synthase (InGPS)	0.0158971	5.47396
R01724	Nicotinic acid phosphoribosyltransferase (NaPRT)	-0.0080832	5.47396
ior2	Phenylpyruvate ferredoxin oxidoreductase (IOR)	0.0035039	5.47396
R01715	Monofunctional and thermalstable chorismate mutase (CM)	0.0628264	5.47396
R00405_DASH_G	GDP-dependent Succinate:CoA synthetase (ACS3-G)	0.0947536	5.47396
R02017	2-Deoxyadenosine 5-diphosphate:oxidized-thioredoxin 2-oxidoreductase	0.0024497	5.47396
R00512	ATP:CMP phosphotransferase	0.0227149	5.47396
R00261	L-glutamate 1-carboxy-lyase (GAD)	0.156121	5.47396
R01515	3-Phospho-D-glyceroyl phosphate phosphohydrolase	0.0235683	5.47396
R01821_zws	Alpha-glucan amylose phosphorylase (GlgP)	0.0064837	5.47396
R03458	5-amino-6-(5-phosphoribitylamino)uracil:NADP+ 1-oxidoreductase	2.6e-06	5.47396
R07280	5-amino-6-(5-phospho-D-ribitylamino)uracil phosphohydrolase	2.6e-06	5.47396
acs8	ADP-denpendent Indolylacetate:CoA synthetase (ACS2-A, ACS4-A)	0.0030797	5.47396
R00156	ATP:UDP phosphotransferase	0.137794	5.47396
POR_acetaldehyde	Pyruvate ferredoxin oxidoreductase (POR)	0.0275914	5.47396
R10836	AMP phosphorylase (AMPpase)	0.0260401	5.47396
R04448	ATP:4-methyl-5-(2-hydroxyethyl)-thiazole 2-phosphotransferase	0.0075447	5.47396
nfn1	Bifunctional NADH-denpendent ferredoxin NADP oxidoreductase I (NfnI)	0.102312	5.47396
R01398	Ornithine carbamoyltransferase (OrnCT)	0.0462661	5.47396
ampms2	4-amino-2-methyl-5-phosphomethylpyrimidine synthetase	-9.17e-05	5.47396
mrp	Sodium-proton transport via CPA3	-1.19055	5.47396
R00570	ATP:CDP phosphotransferase	0.0184638	5.47396
R00986	Anthranilate synthase (AS), Glutamine depedent	0.0068563	5.47396
R11634	ATP:formate 2-oxidoreductase	0.001135	5.47396
R01465	L-threonine:NAD+ oxidoreductase (Tdh)	0.0154361	5.47396
R00551	Arginase	0.0079574	5.47396
R10838	UMP phosphorylase (UMPpase)	0.0254231	5.47396
R02111_zws	Alpha-glucan starch phosphorylase (GlgP)	0.005427	5.47396
R05679	sn-glycerol-1-phosphate:NAD 2-oxidoreductase	0.0052671	5.47396
R00216	NADP-dependent malic enzyme (MAE)	0.134908	5.47396
R01512	Phosphoglycerate kinase (PGK)	0.0235683	5.47396
R03084	Archaeal 3-dehydroquinate dehydratase (DHQase)	0.0801507	5.47396
xor1	3-Mercaptopyruvate ferredoxin oxidoreductase	4.08004	5.47396
R01049	ATP:D-ribose-5-phosphate diphosphotransferase	0.206296	5.47396
R00199	Phosphoenolpyruvate synthase (PPS)	0.0255544	5.47396
R02019	2-Deoxyguanosine 5-diphosphate:oxidized-thioredoxin 2-oxidoreductase	0.0015041	5.47396
R10712_H	2-methyl-4-amino-5-hydroxymethylpyrimidine-diphosphate:2-(2-carboxy-4-methylthiazol-5-yl)ethyl phosphate 2-methyl-4-aminopyrimidine-5-methenyltransferase (ThiE)	-9.17e-05	5.47396
R00066	6,7-Dimethyl-8-(1-D-ribityl)lumazine:6,7-dimethyl-8-(1-D-ribityl)lumazine 2,3-butanediyltransferase	2.6e-06	5.47396
R02110_zws	1,4-alpha-D-Glucan:1,4-alpha-D-glucan 6-alpha-D-(1,4-alpha-D-glucano)-transferase	0.0110826	5.47396
sink_C02086		4.08004	5.47396
R00945	Glycine-serine hydroxymethyltransferase (GlyA)	0.168381	5.47396
R00371	Acetyl-CoA:glycine C-acetyltransferase (Kbl)	-0.0154361	5.47396
R00355	L-Aspartate:2-oxoglutarate aminotransferase (AspAT)	-0.313465	5.47396
sink_C05382_LSQBKT_c_RSQBKT_		0.0801507	5.47396
sink_DIP		0.0199879	5.47396
R03460	3-phosphoshikimate 1-carboxyvinyltransferase (EPSP synthase)	0.0801507	5.47396
Adh_iaa_nadp	alcohol dehydrogenase (Isoamyl Alcohol)	0.118612	5.47396
R02300_H	S-Aminomethyldihydrolipoylprotein:(6S)-tetrahydrofolate aminomethyltransferase (ammonia-forming)	-0.0223867	5.61801
R01920_H	S-adenosylmethioninamine:putrescine 3-aminopropyltransferase, Spermidine synthase (Spsyn)	0.0004089	5.61801
R00229	ADP-dependent Acetate:CoA synthetase (ACS1-A, ACS4-A, ACS5-A)	11.52	5.61801
trace_mineral_convert	1X trace minerals formulation, Adams 2001	0.651628	5.61801
R00330	ATP:GDP phosphotransferase	-0.698431	5.61801
R10338_H	S-adenosyl 3-(methylthio)propylamine:agmatine 3-aminopropyl transferase (ACAPT)	0.0002628	5.61801
SerK	Serine kinase (SerK)	355.102	5.61801
R00582	Phosphoserine phosphatase (SerB)	355.116	5.61801
acs9	ADP-dependent Thioglycolate:CoA synthetase (ACS1-A, ACS5-A)	2.26628	5.61801
salt_convert	1X salt solution, Adams 2001	0.941243	5.61801
acs6G	GDP-dependent Phenylacetate:CoA synthetase (ACS2-G, ACS5-G)	0	5.61801
R00229_DASH_G	GTP-dependent Acetate:CoA synthetase (ACS1-G, ACS4-G, ACS5-G)	4.12112	5.61801
R03067	2-amino-4-hydroxy-6-hydroxymethyl-7,8-dihydropteridine-diphosphate:4-aminobenzoate 2-amino-4-hydroxydihydropteridine-6-methenyltransferase	0	5.61801
R00722	ATP:IDP phosphotransferase	6.89942	5.61801
R10347	N1-aminopropylagmatine amidinohydrolase, Agmatinase	0.0002628	5.61801
R07274	Cystein kinase (CysK)	2.97e-05	5.61801
adk4	adentylate kinase (ITP)	6.89942	5.61801
THFi	non-enzymatic isomerizing of 10-Formyl-THF and 5-Fomyl-THF	-0.0223867	5.61801
adk3	adentylate kinase (GTP)	5.23593	5.61801
R03503	ATP:2-amino-4-hydroxy-6-hydroxymethyl-7,8-dihydropteridine 6-pyrophosphotransferase	0	5.61801
R01157	Agmatine amidinohydrolase (Agmatinase)	0.0004386	5.61801
R04326	phosphoribosylglycinamide formyltransferase	0.0266027	5.61801
acs9G	GDP-dependent Thioglycolate:CoA synthetase (ACS1-G, ACS5-G)	1.80053	5.61801
RXN_19380	L-aspartate semialdehyde sulfurtransferase (AsaST)	3.33e-05	5.61801
R00127	ATP:AMP phosphotransferase	13.8998	5.61801
R04325	10-Formyltetrahydrofolate:5-phosphoribosylglycinamide formyltransferase	0.0223867	5.61801
